# Supplementary material for: Utilizing Environmental DNA Metabarcoding to Assess Fish‐Based Food Resources in Key Foraging Areas of the Black Stork
Source: Ecol Evol. 2026 Apr 20;16(4):e73526. doi: 10.1002/ece3.73526 (PMC13092954; doi:10.1002/ece3.73526)
Supplement: Supplementary file 1 — Table S1: Species in ASVs fish and documented fish. [file ECE3-16-e73526-s001.xlsx]

## Sheet: Table 1S
Table 1S Species in ASVs Fish and Documented Fish
Order	Family	Genus	Species	ASVs fish	Documented fish
Acipenseriformes	Acipenseridae	Huso	Huso dauricus	+	-
Beloniformes	Adrianichthyidae	Oryzias	Oryzias latipes	+	+
Cypriniformes	Acheilognathidae	Acanthorhodeus	Acanthorhodeus chankaensis	+	+
Cypriniformes	Acheilognathidae	Acanthorhodeus	Acanthorhodeus hypselonotus	+	-
Cypriniformes	Acheilognathidae	Rhodeus	Rhodeus lighti	-	+
Cypriniformes	Acheilognathidae	Rhodeus	Rhodeus ocellatus	+	+
Cypriniformes	Acheilognathidae	Rhodeus	Rhodeus sinensis	+	+
Cypriniformes	Cobitidae	Cobitis	Cobitis melanoleuca	+	-
Cypriniformes	Cobitidae	Misgurnus	Misgurnus anguillicaudatus	+	+
Cypriniformes	Cobitidae	Paramisgurnus	Paramisgurnus dabryanus	+	+
Cypriniformes	Cyprinidae	Carassius	Carassius auratus	+	+
Cypriniformes	Cyprinidae	Carassius	Carassius gibelio	+	-
Cypriniformes	Cyprinidae	Cyprinus	Cyprinus carpio	+	+
Cypriniformes	Cyprinidae	Luciobarbus	Luciobarbus longiceps	+	-
Cypriniformes	Cyprinidae	Onychostoma	Onychostoma macrolepis	-	+
Cypriniformes	Cyprinidae	Schizopygopsis	Schizopygopsis malacanthus	+	-
Cypriniformes	Cyprinidae	Varicorhinus	Varicorhinus macrolepis	-	+
Cypriniformes	Gobionidae	Abbottina	Abbottina rivularis	-	+
Cypriniformes	Gobionidae	Coreius	Coreius heterodon	+	-
Cypriniformes	Gobionidae	Gnathopogon	Gnathopogon elongatus	+	-
Cypriniformes	Gobionidae	Gnathopogon	Gnathopogon nicholsi	+	-
Cypriniformes	Gobionidae	Gnathopogon	Gnathopogon polytaenia	-	+
Cypriniformes	Gobionidae	Gnathopogon	Gnathopogon strigatus	+	-
Cypriniformes	Gobionidae	Gnathopogon	Gnathopogon tsinanensis	+	-
Cypriniformes	Gobionidae	Gnathopogon	Gnathopogon wolterstoffi	-	+
Cypriniformes	Gobionidae	Gobio	Gobio cynocephalus	+	+
Cypriniformes	Gobionidae	Gobio	Gobio soldatovi	+	-
Cypriniformes	Gobionidae	Microphysogobio	Microphysogobio elongata	+	+
Cypriniformes	Gobionidae	Microphysogobio	Microphysogobio tungtingensis	+	-
Cypriniformes	Gobionidae	Microphysogobio	Microphysogobio wulonghensis	+	-
Cypriniformes	Gobionidae	Pseudorasbora	Pseudorasbora parva	+	+
Cypriniformes	Gobionidae	Rhinogobio	Rhinogobio nasutus	+	-
Cypriniformes	Gobionidae	Sarcocheilichthys	Sarcocheilichthys hainanensis	+	-
Cypriniformes	Gobionidae	Sarcocheilichthys	Sarcocheilichthys nigripinnis	+	+
Cypriniformes	Gobionidae	Squalidus	Squalidus chankaensis	+	-
Cypriniformes	Gobionidae	Squalidus	Squalidus wolterstorffi	-	+
Cypriniformes	Leuciscidae	Leuciscus	Leuciscus waleckii	+	-
Cypriniformes	Leuciscidae	Phoxinus	Phoxinus lagowskii	-	+
Cypriniformes	Leuciscidae	Phoxinus	Phoxinus steindachneri	+	-
Cypriniformes	Leuciscidae	Rhynchocypris	Rhynchocypris czekanowskii	+	-
Cypriniformes	Leuciscidae	Rhynchocypris	Rhynchocypris lagowskii	+	-
Cypriniformes	Nemacheilidae	Barbatula	Barbatula nuda	+	-
Cypriniformes	Nemacheilidae	Barbatula	Barbatula toni	+	-
Cypriniformes	Nemacheilidae	Triplophysa	Triplophysa alticeps	-	+
Cypriniformes	Nemacheilidae	Triplophysa	Triplophysa dalaica	+	+
Cypriniformes	Nemacheilidae	Triplophysa	Triplophysa leptosoma	-	+
Cypriniformes	Nemacheilidae	Triplophysa	Triplophysa robusta	-	+
Cypriniformes	Xenocyprididae	Aristichthys	Aristichthys nobilis	+	+
Cypriniformes	Xenocyprididae	Chanodichthys	Chanodichthys ilishaeformis	+	-
Cypriniformes	Xenocyprididae	Ctenopharyngodon	Ctenopharyngodon idellus	+	+
Cypriniformes	Xenocyprididae	Culter	Culter alburnus	+	+
Cypriniformes	Xenocyprididae	Culter	Culter erythropterus	-	+
Cypriniformes	Xenocyprididae	Hemiculter	Hemiculter bleekeri	+	-
Cypriniformes	Xenocyprididae	Hemiculter	Hemiculter eigenmanni	+	-
Cypriniformes	Xenocyprididae	Hemiculter	Hemiculter leucisculus	+	+
Cypriniformes	Xenocyprididae	Hemiculterella	Hemiculterella wui	+	-
Cypriniformes	Xenocyprididae	Hypophthalmichthys	Hypophthalmichthys molitrix	+	+
Cypriniformes	Xenocyprididae	Megalobrama	Megalobrama terminalis	+	-
Cypriniformes	Xenocyprididae	Mylopharyngodon	Mylopharyngodon piceus	+	+
Cypriniformes	Xenocyprididae	Opsariichthys	Opsariichthys bidens	-	+
Cypriniformes	Xenocyprididae	Opsariichthys	Opsariichthys uncirostris	+	-
Cypriniformes	Xenocyprididae	Parabramis	Parabramis pekinensis	+	+
Cypriniformes	Xenocyprididae	Pseudobrama	Pseudobrama simoni	+	+
Cypriniformes	Xenocyprididae	Squaliobarbus	Squaliobarbus curriculus	+	-
Cypriniformes	Xenocyprididae	Toxabramis	Toxabramis swinhonis	-	+
Cypriniformes	Xenocyprididae	Xenocypris	Xenocypris davidi	+	-
Cypriniformes	Xenocyprididae	Xenocypris	Xenocypris fangi	+	-
Cypriniformes	Xenocyprididae	Zacco	Zacco platypus	+	+
Cypriniformes	Xenocyprididae	Zacco	Zacco acanthogenys	+	-
Gasterosteiformes	Gasterosteidae	Pungitius	Pungitius sinensis	+	+
Perciformes	Channidae	Ophiocephalus	Ophiocephalus argus	+	+
Perciformes	Eleotridae	Hypseleotris	Hypseleotris swinhonis	+	+
Perciformes	Gobiidae	Acanthogobius	Acanthogobius flavimanus	+	-
Perciformes	Gobiidae	Ctenogobius	Ctenogobius cliffordpopei	+	+
Perciformes	Gobiidae	Ctenogobius	Ctenogobius giurinus	-	+
Perciformes	Gobiidae	Rhinogobius	Rhinogobius brunneus	+	-
Perciformes	Gobiidae	Rhinogobius	Rhinogobius formosanus	+	-
Perciformes	Gobiidae	Rhinogobius	Rhinogobius giurinus	-	+
Perciformes	Gobiidae	Rhinogobius	Rhinogobius nagoyae	+	-
Perciformes	Mastacembelidae	Sinobdella	Sinobdella sinensis	-	+
Perciformes	Osphronemidae	Macropodus	Macropodus ocellatus	-	+
Perciformes	Serranidae	Siniperca	Siniperca loona	+	-
Perciformes	Serranidae	Siniperca	Siniperca scherzeri	+	+
Salmoniformes	Osmeridae	Hypomesus	Hypomesus olidus	-	+
Salmoniformes	Salmonidae	Oncorhynchus	Oncorhynchus mykiss	+	-
Siluriformes	Bagridae	Leiocassis	Leiocassis kaifenensis	-	+
Siluriformes	Bagridae	Leiocassis	Leiocassis longirostris	+	-
Siluriformes	Bagridae	Pelteobagrus	Pelteobagrus fulvidraco	-	+
Siluriformes	Bagridae	Pelteobagrus	Pelteobagrus vachelli	-	+
Siluriformes	Bagridae	Pseudobagrus	Pseudobagrus ondon	-	+
Siluriformes	Bagridae	Pseudobagrus	Pseudobagrus ussuriensis	+	+
Siluriformes	Siluridae	Silurus	Silurus asotus	+	+
Synbranchiformes	Synbranchidae	Monopterus	Monopterus albus	+	+
